# Supplementary material for: Optical Activation of the Dorsal Horn of the Thoracic Spinal Cord Prevents Ventricular Arrhythmias in Acute Myocardial Ischemia-Reperfusion Rats
Source: Front Cardiovasc Med. 2022 Feb 7;9:753959. doi: 10.3389/fcvm.2022.753959 (PMC8858961; doi:10.3389/fcvm.2022.753959)
Supplement: Supplementary file 1 [file Table_1.XLSX]

## Sheet: mcherry
	Contralateral dorsal horn	Ipsilateral dorsal horn
R1	4.876	30.546
R2	6.445	39.388
R3	5.023	34.531
R4	5.084	36.483
R5	5.378	32.174
R6	5.653	32.175

## Sheet: Merger
	VGLUT2	GAD65	ChAT
R1	88	11	1
R2	94	6	0
R3	87	12	1
R4	90	9	1
R5	95	5	0
R6	89	10	1
