# Supplementary material for: Optical Activation of the Dorsal Horn of the Thoracic Spinal Cord Prevents Ventricular Arrhythmias in Acute Myocardial Ischemia-Reperfusion Rats
Source: Front Cardiovasc Med. 2022 Feb 7;9:753959. doi: 10.3389/fcvm.2022.753959 (PMC8858961; doi:10.3389/fcvm.2022.753959)
Supplement: Supplementary file 2 [file Table_2.XLSX]

## Sheet: Sheet1
Power	Amp(uV)
	R1	R2	R3	R3	R4	R5
0	0	0	0	0	0	0
2	0	0	0	0	0	0
5	12.77	15.56	10.25	12.3	17.3	15.48
10	18.96	22.47	16.95	17.65	23.21	22.72
20	27.94	35.3	38.9	44.2	42.45	49.82
50	45.28	56.59	45.2	68.34	78.61	89.06
100	55.76	65.84	57.1	65.71	68.78	86.13
