# Supplementary material for: Optical Activation of the Dorsal Horn of the Thoracic Spinal Cord Prevents Ventricular Arrhythmias in Acute Myocardial Ischemia-Reperfusion Rats
Source: Front Cardiovasc Med. 2022 Feb 7;9:753959. doi: 10.3389/fcvm.2022.753959 (PMC8858961; doi:10.3389/fcvm.2022.753959)
Supplement: Supplementary file 3 [file Table_3.XLSX]

## Sheet: VA Durations
	Control	Control	ChR2	ChR2
	Ischemia	reperfusion	Ischemia	reperfusion
R1	58.38	16.46	7.15	12.06
R2	108.14	18.54	6.96	15.88
R3	93.04	24.4	8.73	11.61
R4	76.62	23.34	11.41	6.96
R5	74.6	27.87	13.45	7.17
R6	65.7	16.35	15.26	5.94
R7	68.25	28.95	8.67	8.25
R8	84.1	19.3	14.16	6.35
R9	80.24	28.75	17.48	7.42
R10	83.26	24.4	23.28	14.98

## Sheet: VA score
	Control	Control	ChR2	ChR2
	Ischemia	reperfusion	Ischemia	reperfusion
R1	5	2	2	2
R2	7	4	3	3
R3	6	3	2	2
R4	5	5	2	2
R5	5	5	3	1
R6	5	3	3	1
R7	6	5	2	2
R8	6	4	3	1
R9	6	5	4	2
R10	6	3	4	1
