# Supplementary material for: Optical Activation of the Dorsal Horn of the Thoracic Spinal Cord Prevents Ventricular Arrhythmias in Acute Myocardial Ischemia-Reperfusion Rats
Source: Front Cardiovasc Med. 2022 Feb 7;9:753959. doi: 10.3389/fcvm.2022.753959 (PMC8858961; doi:10.3389/fcvm.2022.753959)
Supplement: Supplementary file 5 [file Table_5.XLSX]

## Sheet: CSNA
	Control	Control	Control	Control	ChR2	ChR2	ChR2	ChR2
	Baseline	On	Ischemia	reperfusion	Baseline	On	Ischemia	reperfusion
R1	27.57	30.28	126.68	215.58	28.6	48.7	75.7	81.05
R2	37.36	40.05	204.72	187.13	36.85	54.34	84.35	90.5
R3	29.45	34.85	137.12	189.8	40.2	57.5	98.2	103.1
R4	33.82	41.75	213.36	221.55	35.55	56.45	85.75	86.1
R5	35.32	44.3	218.54	244.03	34.65	52.35	86.65	93.9
R6	26.79	28.36	266.39	274.01	36.05	49.05	70.35	76.55
R7	36.24	43.2	227.45	267.21	41.59	65.75	83.3	91.4
R8	38.3	45.8	218.73	223.36	33.2	58.2	69.65	75.85
R9	31.1	33.7	158.25	183.84	38.65	54.4	82.3	94.9
R10	40.58	46.95	258.25	346.39	39.23	56.45	89.85	93.85
